# Supplementary material for: A smart multiantenna gene theranostic system based on the programmed assembly of hypoxia-related siRNAs
Source: Nat Commun. 2021 Jun 25;12:3953. doi: 10.1038/s41467-021-24191-9 (PMC8233311; doi:10.1038/s41467-021-24191-9)
Supplement: Supplementary file 4 — Source Data [file 41467_2021_24191_MOESM4_ESM.xlsx]

## Sheet: Figure 2
		DLS
	Figure 2b	Size (nm)	intensity(%)
		0.4	0
		0.463	0
		0.536	0
		0.621	0
		0.719	0
		0.833	0
		0.965	0
		1.12	0
		1.29	0
		1.5	0
		1.74	0
		2.01	0
		2.33	0
		2.7	0
		3.12	0
		3.62	0
		4.19	0
		4.85	0
		5.61	0
		6.5	0
		7.53	0
		8.72	0
		10.1	0
		11.7	0
		13.5	0
		15.7	0
		18.2	0
		21	0
		24.4	0
		28.2	0
		32.7	0
		37.8	0
		43.8	0
		50.7	0
		58.8	0
		68.1	0
		78.8	1.3
		91.3	2.5
		106	14.1
		122	22.5
		142	22
		164	16.1
		190	10.1
		220	5.79
		255	3.17
		295	1.58
		342	0.65
		396	0.198
		459	0.0336
		531	0.000861
		615	0
		712	0
		825	0
		955	0
		1110	0
		1280	0
		1480	0
		1720	0
		1990	0
		2300	0
		2670	0
		3090	0
		3580	0
		4150	0
		4800	0
		5560	0
		6440	0
		7460	0
		8630	0

## Sheet: Figure 3
		Figure 3a				Cell viability
			Concentration (nM)	MRC-5					HeLa					MCF-7					MDA-MB-231
			25	0.966	0.901	0.953	0.944	0.932	0.905	0.887	0.925	0.916	0.844	0.873	0.815	0.846	0.906	0.839	0.831	0.786	0.867	0.814	0.801
			50	0.944	0.91	0.975	0.937	0.963	0.804	0.823	0.831	0.786	0.767	0.684	0.713	0.707	0.646	0.652	0.52	0.461	0.587	0.516	0.506
			75	0.893	0.865	0.814	0.884	0.923	0.673	0.714	0.662	0.637	0.688	0.544	0.503	0.534	0.452	0.588	0.453	0.408	0.498	0.414	0.437
			150	0.864	0.847	0.819	0.807	0.766	0.585	0.565	0.564	0.673	0.696	0.453	0.511	0.492	0.427	0.404	0.372	0.331	0.352	0.439	0.391
		Figure 3c	Inhibitory rate on migration
			Saline	1.068	-4.06	2.991
			EVs-HCR-scRNAs	10.256	2.35	6.197
			EVs-HCR-twist	21.581	17.094	26.496
			EVs-HCR-HIF	30.128	23.932	27.564
			EVs-HCR-scRNAs+light	33.974	38.462	30.769
			EVs-twist/HIF	55.342	48.077	53.632
			EVs-HCR-twist/HIF	70.085	72.009	66.88
			Lipo-HCR-twist/HIF+light	82.051	78.632	83.547
			EVs-HCR-twist/HIF+light	94.017	91.667	90.385
		Figure 3d	Inhibitory rate on invasion
			Saline	0.554	-5.38	4.826
			EVs-HCR-scRNAs	10.285	15.981	5.301
			EVs-HCR-twist	55.38	47.073	52.532
			EVs-HCR-HIF	65.823	57.991	63.212
			EVs-HCR-scRNAs+light	36.867	29.509	39.715
			EVs-twist/HIF	70.807	73.655	76.978
			EVs-HCR-twist/HIF	80.301	83.149	85.997
			Lipo-HCR-twist/HIF+light	91.693	92.88	93.592
			EVs-HCR-twist/HIF+light	97.627	96.915	98.101

## Sheet: Figure 4
	Figure 4d	qRT-PCR (twist)
		Saline	1.03072	0.946593	0.989748	1.11513	0.938675
		EV-HCR-scRNAs	0.968389	0.878571	0.91383	1.02082	0.950825
		EV-HCR-twist	0.655275	0.587285	0.611289	0.52165	0.636412
		EV-twist/HIF	0.424291	0.370151	0.336458	0.277258	0.307935
		EV-HCR-twist/HIF	0.161421	0.220196	0.145269	0.256056	0.110711
	Figure 4f	qRT-PCR (HIF-1α)
		Saline	1.05782	0.952236	0.976822	0.912078	1.01393
		EV-HCR-scRNAs	0.99146	0.849413	0.920199	0.91073	0.878619
		EV-HCR-twist	0.625323	0.662692	0.734298	0.751981	0.698704
		EV-twist/HIF	0.483553	0.427835	0.319073	0.453822	0.350972
		EV-HCR-twist/HIF	0.202835	0.150347	0.174988	0.274745	0.207045
	western blot										1. Saline
											2. EV-HCR-scRNAs
											3. EV-HCR-twist
											4. EV-twist/HIF
											5. EV-HCR-twist/HIF

## Sheet: Figure 5
									Tumor volume (mm3)
		Figure 5b
			day	Saline						free RNAi+light						EV-HCR-HIF						EV-HCR-scRNAs+light						Lipo-HCR-twist/HIF						EV-twist/HIF						EV-HCR-twist/HIF						EV-HCR-twist/HIF+light
			0	367.5	216	269.5	318.5	252	294	288	318.5	343	270	269.5	324	270	288	294	306	318.5	294	288	270	294	252	306	324	318.5	343	294	256	364.5	288	288	256	343	318.5	288	256	256	294	294	318.5	364.5	343	256	364.5	343	270
			3	416.5	544	416	416	480	367.5	416.5	367.5	567	306	445.5	576	426	356	381	283	356.5	388	362	411	514	411	418	435.5	450	364.5	364.5	343	384	416	364.5	288	500	364.5	448	480	416	318.5	416	405	405	364.5	256	364.5	318.5	343
			6	688.5	672	648	607.5	850	750	719.5	462	557.5	679	615.5	760	426.5	540	476	548	629	507.5	474	506	602	578	474	538	486	480	500	445.5	448	567	445.5	352	500	448	320	416	367.5	526.5	480	405	500	445.5	270	216	320	245
			9	950	850.5	800	850	1028.5	907.5	750.5	700	807.5	800	686.5	750.5	579	650	700.5	700	619.5	619.5	604	750	629	650	669.5	700	550	507.5	686.5	550	500	600	665.5	405	416	526.5	448	500	500	405	500	343	416	392	343	269.5	288	234
			12	850	1050	968	1028.5	1080	1183	950	868	807.5	800	836	989	800	850	800	579	800	900	654	800	679	700	719.5	750	707.5	828.5	768	586.5	647	529	436	615.5	598	557.5	598	500	567	343	405	416	526.5	500	234	216	252	256
			15	1028.5	1296	1296	1149.5	1352	1267.5	1049.5	989	1052	928.5	836	868	919	880	798	830	640	780	686	850	700	800	800.5	638.5	880	600	736	647	707.5	600	650	550	567	550	600	486	567	405	415.5	343	416	500	245	216	288	180
			18	1436.5	1270.5	1521	1440	1368	1267.5	950	989	1052	1196	1083	1052	979.5	858.5	930	979.5	780	880	850	791	831.5	669.5	900	750	808	808	707.5	650	768	707.5	416	665.5	384	486	500	648	416	384	445.5	416	294	405	256	171.5	171.5	125
			21	1666	1521	1436.5	1521	1690	1352	1196	1110	1083	1124	1167.5	1268	919	980	1030	1161	880	1040	1049.5	950	1050	850	831.5	836	852	668	789	967.5	708	668	526.5	416	384	500	405	665.5	500	364.5	405	415	445.5	294	125	108	126	196
			24	1436.5	1568	1605.5	1774.5	1690	1764	1252	1336.5	1340	1268	1252	1412	1040	1080	980	1198	1161	1030	900	1050	1050	928.5	989	1050	924	668	789	967.5	708	668	600	526.5	405	500	526.5	416	256	364.5	416	384	294	405	88	198	125	87.5
			27	1912.5	1774.5	1690	1656	1690	1521	1523	1471	1462	1390	1518	1462.5	1161	1282	1282	1221.5	1270	1161	1200	1110	1196	1170.5	1110	1231	924	607.5	996	728.5	967.5	852	486	665.5	600	445.5	526.5	500	288	320	294	500	256	405	80	125	75	75
		Figure 5d	Tumor weight (mg)
			Saline	1740	1624	1793	1471	1189	1338
			free RNAi+light	985	1407	1273	1255	1154	1273
			EV-HCR-HIF	1128	849	1050	949	958	989
			EV-HCR-scRNAs+light	1186	947	869	970	817	1048
			Lipo-HCR-twist/HIF	902	783	765	572	710	617
			EV-twist/HIF	597	455	604	646	574	627
			EV-HCR-twist/HIF	426	447	411	361	334	358
			EV-HCR-twist/HIF+light	330	163	281	208	220	200
[truncated: 2 more columns]

## Sheet: Figure 6
		Figure 6b	No. of metastatic focis
			Saline	47	50	40	41	35	45
			EVs-HCR-scRNAs	33	38	40	45	32	45
			EVs-HCR-HIF	28	22	25	16	20	18
			Lipo-HCR-twist/HIF	20	15	14	10	10	12
			EVs-twist/HIF	18	14	10	8	12	8
			EVs-HCR-twist/HIF	7	5	4	2	3	4
		Figure 6c	Inhibitory rate on lung metastasis
			Saline	-9.30233	-16.2791	6.97674	4.65116	18.6046	-4.65116
			EVs-HCR-scRNAs	23.2558	11.6279	6.97674	-4.65116	25.5814	-4.65116
			EVs-HCR-HIF	34.8837	48.8372	41.8605	62.7907	53.4884	58.1395
			Lipo-HCR-twist/HIF	53.4884	65.1163	67.4419	76.7442	76.7442	72.093
			EVs-twist/HIF	58.1395	67.4419	76.7442	81.3953	72.093	81.3953
			EVs-HCR-twist/HIF	83.7209	88.3721	90.6977	95.3488	93.0233	90.6977

## Sheet: Supplementary  Figure 2
	Supplementary Figure 2 a						Supplementary Figure 2 b							Supplementary Figure 2c										Supplementary Figure 2d
	time-dependent FA/FD						Fluorescence spectra							Fluorescence spectra										Concentration (nM)	FA/FD	SD
	time (min)	(1)	(2)	(3)			wavelength	(1)	(2)	(3)				wavelength	0 nM	0.5 nM	1 nM	2.5 nM	5 nM	10 nM	25 nM	50 nM		0.5	0.1712	0.014
	0	0.15886	0.15886	0.15886	(1): No analyte		550	311.583	130.44	68.9888	(1): No analyte			550	321.728	280.931	251.672	221.422	169.855	134.898	90.1177	61.2028		1	0.20961	0.021
	5	0.15765	0.2512	0.58382	(2): 35 nM miR-21 with one siRNA-released		551.04	355.921	148.217	80.2199	(2): 35 nM miR-21 with one siRNA-released			551.02	356.231	309.905	276.511	243.63	189.064	149.16	98.4294	65.3479		2.5	0.25335	0.026
	10	0.1688	0.3554	0.8712	(2): 35 nM miR-21 with two siRNA-released		551.94	393.842	166.744	85.5457	(2): 35 nM miR-21 with two siRNA-released			552.05	394.994	341.412	304.522	269.367	210.233	163.401	107.603	71.862		5	0.35146	0.032
	15	0.17416	0.46354	1.09696			552.98	435.76	183.639	93.0212				552.94	421.543	368.739	328.033	286.912	222.774	169.989	114.543	72.8534		10	0.42013	0.031
	20	0.17254	0.54893	1.27579			554.02	465.213	195.425	101.091				553.97	454.834	396.153	351.638	308.783	239.166	187.089	124.251	78.942		25	0.78557	0.043
	25	0.17033	0.63186	1.3236			555.07	505.954	212.826	109.913				555	493.653	431.95	379.184	334.176	258.551	200.334	133.253	84.0032		50	1.37032	0.052
	30	0.16805	0.6783	1.33644			555.97	532.247	218.138	117.033				556.02	525.172	458.845	405.037	354.016	276.978	213.781	141.182	90.0844
	35	0.17605	0.71701	1.34715			557.01	569.887	238.03	123.983				557.05	554.647	484.838	433.828	379.34	294.56	226.603	150.952	93.9908
	40	0.17546	0.74571	1.36024			558.05	592.746	251.573	131.017				557.94	576.966	503.602	451.501	397.775	303.875	237.659	158.729	98.3478
	45	0.17398	0.77048	1.36032			558.95	616.167	257.961	134.698				558.97	597.216	522.91	465.978	409.614	315.221	246.001	162.107	101.845
	50	0.17477	0.78149	1.3694			560	641.44	266.761	139.29				560	614.228	540.001	481.077	423.042	324.999	252.833	167.937	104.743
	55	0.17331	0.78977	1.36604			561.02	648.845	272.531	141.567				561.04	634.712	552.061	487.337	428.909	333.205	259.583	171.814	107.566
	60	0.17734	0.78836	1.36936			562.05	660.066	276.907	145.644				561.94	630.441	556.73	500.843	435.393	340.025	261.324	172.129	108.264
	65	0.17791	0.7951	1.37032			562.94	665.756	282.244	148.291				562.98	645.398	563.147	496.52	439.168	341.962	266.179	176.807	108.911
							563.97	666.89	283.403	150.288				564.02	643.127	560.246	501.201	438.692	339.826	267.187	175.533	110.105
							565	665.802	280.434	148.24				565.07	637.34	564.068	496.069	437.1	341.363	267.307	175.535	110.445
							566.02	659.087	275.863	145.687				565.97	634.995	558.07	493.563	434.384	338.914	267.618	176.877	108.636
							567.05	641.776	272.612	146.012				567.01	624.276	545.82	485.945	431.027	333.368	260.762	172.04	107.32
							567.94	628.369	268.289	142.76				568.05	612.671	533.207	477.586	426.652	327.057	255.157	169.169	104.94
							568.97	619.215	263.273	138.795				568.95	598.644	523.159	466.925	413.277	321.126	248.892	167.103	103.742
							570	594.24	254.249	137.279				570	578.9	512.129	454.316	404.504	312.09	245.166	163.254	101.136
							571.02	576.257	245.192	135.097				571.02	570.366	493.382	437.556	390.218	301.685	238.841	157.652	98.6174
							572.05	556.602	239.418	127.417				572.05	545.397	475.58	427.114	378.286	294.481	228.423	154.639	93.6849
							572.94	536.929	228.201	123.598				572.94	531.468	463.853	413.507	364.888	287.785	225.404	148.564	91.874
							573.97	515.467	219.635	119.497				573.97	509.382	447.9	397.407	349.812	270.834	215.833	141.55	87.7477
							575	491.594	208.241	113.826				575	486.139	426.834	384.323	336.659	262.097	206.722	138.001	84.5902
							576.02	476.087	201.442	110.429				576.02	464.533	404.468	364.082	323.799	250.693	196.081	130.429	80.2865
							577.05	455.164	193.822	104.854				577.05	443.553	388.407	347.899	308.237	240.308	187.324	126.737	76.4586
							577.94	431.014	185.684	101.055				577.94	431.372	377.398	336.697	293.89	232.621	181.962	121.475	74.7287
							578.97	415.018	174.728	95.607				578.97	412.749	361.89	321.782	286.825	222.782	173.404	116.292	72.4321
							580	399.854	169.814	91.7381				580	393.559	345.536	307.882	274.534	215.755	164.678	112.589	69.3558
							581.02	375.155	160.232	86.4137				581.02	379.25	326.198	295.386	259.869	203.737	158.255	107.212	67.4649
							582.05	361.079	157.23	83.9971				582.05	364.291	317.353	283.885	250.381	195.626	154.122	101.524	63.7981
							582.94	350.998	151.128	81.9557				582.94	348.114	304.608	272.633	243.083	188.163	145.586	98.0177	59.9812
							583.97	335.734	144.517	78.6384				583.97	338.395	296.052	265.092	232.617	183.635	142.127	95.1968	59.4477
							585	328.135	141.832	74.707				585	320.618	282.845	253.06	224.094	174.754	138.009	92.3523	57.6708
							586.02	311.27	133.667	73.4149				586.02	315.654	273.663	246.242	216.947	168.66	134.312	90.4356	56.026
							587.05	304.711	132.06	70.4306				587.05	304.275	265.634	236.584	206.078	165.88	129.995	86.943	52.645
							587.94	299.766	126.276	70.6137				587.94	295.923	259.198	230.254	205.717	159.538	125.216	83.0687	52.0669
							588.97	289.158	122.12	67.4601				588.97	284.217	252.678	224.243	198.485	154.329	121.022	82.0142	49.923
							590	283.216	120.646	65.3936				590	282.746	246.123	218.723	193.709	151.834	119.617	79.096	49.575
							591.02	275.571	117.369	63.9659				591.02	274.229	241.638	215.314	190.61	147.088	116.879	75.516	48.7572
							592.05	272.365	115.893	63.3642				592.05	269.187	238.471	212.622	187.714	144.173	112.655	75.4909	46.7262
							592.94	266.85	112.852	61.0881				592.94	267.554	232.27	209.12	184.692	143.615	112.717	76.0312	46.4167
							593.97	262.882	110.658	61.5863				593.97	268.063	233.802	203.725	181.032	140.259	110.975	72.7245	45.6576
							595	258.181	108.842	60.789				595	259.367	228.283	200.573	180.221	138.754	107.315	72.3048	44.8198
							596.02	260.189	109.917	59.596				596.02	258.442	225.536	197.127	178.383	136.973	105.994	71.4304	44.5534
							597.05	254.537	107.969	60.3471				597.05	255.884	221.268	200.125	175.253	136.648	105.834	70.7314	43.6185
							597.94	253.188	107.417	58.5896				597.94	253.582	222.659	198.264	173.579	136.211	106.24	70.1131	43.214
							598.97	248.237	107.739	58.6459				598.97	251.862	219.714	195.823	173.203	133.797	105.514	69.7249	43.7724
							600	253.312	105.898	57.8158				600	249.373	220.64	196.436	170.069	134.867	104.866	69.3418	43.658
							601.02	247.381	105.98	58.4006				601.02	249.443	218.041	193.777	171.694	132.814	103.562	68.3323	42.3656
							602.05	248.579	105.859	57.3046				602.05	246.486	215.745	192.502	168.063	132.097	103.917	67.3814	42.8485
							602.94	247.84	102.573	56.5264				602.94	243.853	212.618	193.073	167.362	129.448	100.77	67.7154	42.2997
							603.97	244.145	105.297	57.6414				603.97	242.243	212.6	188.232	167.323	130.48	101.943	67.011	41.2793
							605	243.382	102.874	55.8994				605	241.035	212.887	187.266	165.287	128.161	100.297	66.8343	41.7152
							606.02	245.41	102.545	56.281				606.02	237.431	209.282	183.112	163.97	126.063	99.5208	65.951	40.5264
							607.05	238.664	99.8291	55.693				607.05	236.029	207.654	183.38	162.881	128.346	96.1062	64.679	39.5843
							607.94	235.509	100.201	54.773				607.94	231.986	202.781	179.268	157.859	124.25	98.1477	64.1087	40.9538
							608.97	232.69	98.6347	54.4928				608.97	228.87	198.797	176.552	156.266	123.143	96.1428	64.6599	38.9934
							610	224.395	98.05	52.3046				610	222.924	196.534	173.3	154.276	120.602	94.1726	63.1656	38.2213
							611.02	221.977	94.5909	51.5052				611.02	220.685	193.355	170.201	149.884	118.038	93.0643	61.2349	37.9411
							612.05	215.917	92.3863	50.5962				612.05	215.028	188.661	168.46	147.912	114.748	91.4025	59.7651	37.7948
							612.94	212.693	91.9366	49.1446				612.94	210.271	185.444	165.901	145.367	115.082	88.9282	57.6002	36.7795
							613.97	209.446	89.1462	49.0795				613.97	204.139	180.157	160.463	142.19	110.203	86.3904	57.6062	36.2383
							615	202.97	85.2387	46.8509				615	200.347	176.162	155.975	139.016	109.468	83.3063	56.6554	35.7476
							616.02	194.981	82.6783	46.5659				616.02	193.16	169.629	151.921	135.789	106.946	82.019	53.8663	34.4402
							617.05	191.726	81.0907	44.2349				617.05	186.29	165.166	147.923	130.48	101.489	79.0735	53.1814	33.4008
							617.94	183.858	78.9613	45.6725				617.94	181.161	158.78	144.723	127.276	98.5747	78.16	53.4125	33.3009
							618.97	178.99	75.8157	42.9997				618.97	175.649	152.117	139.289	122.861	96.43	77.2036	50.1192	31.7521
							620	174.211	73.6096	41.349				620	171.502	148.823	133.579	117.928	91.3052	73.6398	49.393	30.1646
							621.01	165.747	71.1696	40.5761				621.01	163.739	144.416	127.441	114.282	90.2378	69.4247	48.0099	29.7327
							622.02	158.871	68.6477	40.0866				622.02	157.685	139.131	124.599	109.464	86.5093	67.1699	45.5107	28.7314
							623.04	153.666	65.6925	38.1697				623.04	150.925	132.316	118.389	105.421	82.9411	65.8841	44.011	27.9944
							624.05	147.208	63.609	37.2381				624.05	145.789	128.113	114.894	102.226	80.896	63.0952	42.8341	27.9886
							625.07	140.706	61.6361	36.7121				625.07	140.013	122.407	110.038	98.6991	76.0299	60.7944	41.0468	26.6829
							625.94	135.068	59.8408	35.8537				625.94	136.326	119.863	107.816	94.8058	74.9647	59.1883	40.5397	26.5371
							626.95	129.916	57.6003	35.3676				626.95	130.052	115.185	104.53	90.6616	71.7001	57.5165	39.5733	25.4454
							627.97	122.964	54.997	34.7014				627.97	124.678	110.363	99.752	88.0263	69.2151	54.9601	37.6102	24.7635
							628.98	118.414	56.4941	33.2648				628.98	120.725	106.042	94.1474	85.0527	65.9501	52.8721	37.1671	25.1622
							630	115.297	54.4989	33.6444				630	114.882	100.742	92.9131	81.5506	64.9916	52.0193	36.4543	24.0772
							631.01	109.236	51.917	33.9117				631.02	111.042	97.5075	87.7931	78.5476	62.1323	50.4933	34.9195	24.292
							632.02	107.662	50.1161	33.2379				632.05	107.869	94.8629	83.4549	74.941	60.1276	49.0192	34.692	24.027
							633.04	102.215	51.3492	33.9701				632.94	103.51	91.2849	81.6694	74.6196	59.1016	48.9893	33.8398	23.8261
							634.05	101.567	50.7741	34.2546				633.97	99.9887	87.9811	78.5469	71.0429	57.7714	46.8957	34.8918	24.2834
							635.07	95.5967	50.3503	36.5687				635	96.3082	86.0898	77.9355	70.0548	56.4091	46.9039	34.0794	25.3458
							635.94	92.9789	50.7266	37.3698				636.02	93.1386	84.1335	75.267	67.4664	56.1148	46.7321	34.6813	25.9619
							636.95	90.5304	51.5906	40.14				637.05	91.7939	80.9519	74.6738	66.4779	55.0914	47.3829	35.1958	26.69
							637.97	90.6958	52.1466	41.349				637.94	88.7878	78.519	72.727	66.3447	54.1025	45.4119	35.5392	27.7402
							638.98	87.1412	53.5426	42.9316				638.97	88.5104	78.7586	71.7018	64.9812	55.2342	46.8542	36.9861	30.0618
							640	87.4813	55.3991	47.7395				640	87.1016	75.6497	70.5873	64.1508	54.8391	47.0571	37.2499	30.8511
							641.01	85.5562	58.0588	50.9994				641.01	83.6272	76.0328	69.3333	64.2361	55.8449	48.1672	38.9223	32.473
							642.02	86.6212	59.3979	53.2492				642.02	82.251	74.3405	70.3911	64.3162	55.8912	49.2504	40.7437	33.9437
							643.04	85.7788	62.6356	57.3366				643.04	82.193	74.4318	69.8428	65.4713	56.7585	50.6519	42.634	39.2474
							644.05	86.5873	65.8834	63.1399				644.05	80.9844	73.3499	71.2045	65.6423	58.9786	52.2165	45.2874	41.5126
							645.07	88.7749	68.2638	67.8614				645.07	81.4327	73.8698	71.3291	66.4769	59.4951	54.6533	47.9715	44.1929
							645.94	87.9354	73.0749	72.9839				645.94	81.4254	75.1815	70.9403	67.5515	62.1922	56.9481	51.3413	47.7462
							646.95	88.3693	79.403	76.3853				646.95	80.1873	74.2843	72.1447	69.2681	63.0446	59.0938	54.1966	50.6309
							647.97	88.7645	83.0683	82.493				647.97	82.2153	75.685	73.1933	70.3278	64.421	61.6967	57.0906	55.5295
							648.98	91.9436	88.385	90.0355				648.98	80.7492	78.1874	74.9334	72.8164	68.1255	65.7846	61.0021	58.2969
							650	91.4464	93.9016	98.8415				650	81.7841	77.9042	75.8033	75.426	71.6683	67.8927	66.4691	64.3787
							651.01	93.4575	100.267	106.781				651	83.0582	79.4526	79.2631	77.2117	74.8766	72.893	69.822	69.2347
							652.02	96.0196	108.969	115.216				652	85.0736	81.7478	81.6664	78.7667	78.2511	78.0516	77.1075	75.2475
							653.04	97.3434	112.869	120.436				653	84.5036	83.4417	82.9548	82.2066	82.1546	81.6981	81.2968	81.4878
							654.05	102.144	121.027	129.762				654	86.296	83.9118	84.9007	85.1338	85.6125	85.2893	84.496	86.4631
							655.07	104.713	127.693	137.711				655	86.0036	85.876	88.0843	88.2652	88.4233	88.8384	90.0244	91.6973
							655.94	104.101	133.464	145.136				656	88.4014	88.5818	89.6187	90.3848	93.0099	94.3966	97.1166	98.0653
							656.95	105.036	139.698	155.814				657	90.2519	89.9387	91.1981	91.9997	95.8116	99.0047	99.8278	103.898
							657.97	105.992	146.879	163.488				658	90.2826	91.6179	94.3775	95.0717	101.041	102.823	105.645	109.586
							658.98	109.693	153.331	170.386				659	91.2025	92.367	94.9433	99.5756	103.373	107.999	110.111	115.348
							660	110.114	158.703	177.183				660	92.0656	92.9685	97.8573	102.873	105.734	111.814	117.907	121.378
							661	112.678	164.76	186.108				661.01	92.9949	95.2375	98.3709	103.904	111.178	114.488	121.147	126.623
							662	113.906	168.188	192.948				662.02	94.1256	94.6214	102.256	105.245	113.088	118.067	124.229	130.167
							663	115.335	175.287	197.947				663.04	93.7729	95.5473	102.31	107.676	114.537	121.532	129.264	135.725
							664	116.111	176.775	202.495				664.05	92.5338	97.5449	103.104	109.081	116.839	122.126	131.909	137.66
							665	116.373	177.653	206.257				665.07	93.9413	97.5942	103.839	109.376	120.071	126.209	134.757	141.648
							666	116.203	183.366	210.231				665.94	92.6508	98.636	104.306	109.739	121.6	128.217	137.055	143.546
							667	113.875	183.742	212.694				666.95	92.9273	96.2219	102.821	110.788	121.247	129.212	138.27	146.976
							668	115.587	185.429	214.905				667.97	89.3116	96.408	104.076	111.264	120.186	131.412	138.895	149.243
							669	113.217	185.157	215.074				668.98	90.9711	94.1934	102.515	110.847	121.821	130.435	141.026	150.52
							670	112.23	185.295	213.896				670	88.8863	94.2065	101.675	110.158	122.122	130.163	141.824	149.083
							671	108.464	182.454	214.034				671	87.6317	93.5327	101.288	109.143	122.911	130.488	141.747	147.914
							672	105.895	180.254	212.412				672	86.1357	92.8755	99.2259	107.224	119.924	128.108	139.681	147.681
							673	104.566	179.115	209.704				673	82.6679	89.0575	96.0523	105.707	117.121	128.688	138.352	146.549
							674	100.682	177.022	206.937				674	80.894	88.124	95.1939	104.814	117.215	125.711	136.604	144.237
							675	97.4052	173.253	201.415				675	80.1788	85.8698	94.2416	101.803	115.614	123.847	134.263	144.425
							676	96.0863	166.737	197.764				676	76.7952	82.3435	90.228	100.446	110.552	120.344	131.831	137.819
							677	92.4353	161.538	191.605				677	74.9903	80.5764	89.3411	95.3664	109.824	116.051	126.963	137.727
							678	89.097	156.745	184.348				678	71.5091	78.725	85.95	93.9352	105.562	113.694	125.309	134.055
							679	84.7804	154.194	178.526				679	69.7237	74.486	83.7651	90.8684	100.591	111.628	122.048	129.752
							680	81.8073	146.993	174.531				680	68.0419	72.5625	80.6668	87.9491	99.3103	109.252	117.027	126.559
							681.01	77.5422	143.492	165.508				681.01	63.1179	69.4742	78.2761	84.3946	95.8145	103.695	113.042	121.141
							682.02	75.1712	136.081	157.605				682.02	61.953	67.0012	75.5606	81.0911	91.9464	99.0958	109.166	116.596
							683.04	71.3603	129.198	157.017				683.04	60.2499	64.2629	69.9359	77.2888	88.7127	95.4397	104.24	110.153
							684.05	69.0345	124.203	147.194				684.05	56.483	62.887	67.6162	73.2202	84.2962	92.127	100.051	106.152
							685.07	65.7366	120.304	139.508				685.07	54.4805	60.0261	65.8098	72.0728	81.02	88.5096	97.1994	103.119
							685.94	63.9209	116.064	136.228				685.94	52.327	56.8913	63.7284	69.8378	77.5865	84.7388	93.1867	99.4009
							686.95	59.7926	111.376	129.814				686.95	49.6625	54.2328	59.3889	65.5828	74.3347	80.1875	89.323	95.1112
							687.97	57.8028	104.553	124.767				687.97	48.6994	51.5062	57.9503	62.4041	71.3035	78.0405	85.6772	90.1529
							688.98	55.5049	103.243	119.801				688.98	46.0344	49.0361	55.3009	59.5068	68.7033	73.6112	80.7245	86.5096
							690	52.7584	97.1986	114.831				690	42.9929	48.234	53.5265	57.7712	66.0848	71.0976	77.0639	82.6537
							690.98	49.8306	94.6018	107.983				691	41.6394	45.4974	50.3023	55.4341	62.1317	67.3094	73.9353	80.0061
							691.97	48.8596	89.8101	104.965				692	40.3847	44.1076	47.4833	51.6874	59.8404	65.0168	71.8962	76.5466
							692.95	46.1304	84.6415	99.8267				693	38.1442	41.4377	47.0525	50.7164	56.8879	62.754	68.1431	72.749
							693.94	44.4232	80.6255	96.6874				694	37.1549	40.2825	44.4664	48.0496	54.4718	58.8143	65.0411	69.6598
							695.07	42.0903	78.8599	90.849				695	35.8195	37.9421	42.4961	46.5125	52.8684	57.5255	62.6738	65.8765
							696.05	39.1265	73.2433	87.6335				696	33.9768	37.483	41.9398	44.0945	49.7386	53.5131	59.5594	63.6341
							697.04	38.5183	69.3217	83.7449				697	31.9823	34.6716	39.0641	42.7878	48.2056	51.9047	57.1465	60.861
							698.02	36.82	68.5317	80.1268				698	31.3518	34.1894	37.6567	40.435	46.2561	50.0575	53.9591	58.1857
							699.01	35.2902	64.8248	76.8066				699	30.7362	33.4363	35.7786	37.8657	44.3789	47.4008	51.8207	54.3981
							700	34.5903	62.0656	74.0286				700	28.6694	31.9582	34.5622	38.543	42.657	45.8084	49.4462	53.9845

## Sheet: Supplementary  Figure 3
		Supplementary Figure 3a									Supplementary Figure 3b								Supplementary Figure 3c									Supplementary Figure 3d
		Fluorescence spectra									Fluorescence emission ratio of acceptor to donor (FA/FD)								Fluorescence emission ratio of acceptor to donor (FA/FD)
		Wavelength	1	2	3	4	5	6				No analyte			25 nM miR-21				time (min)	1	2	3	4	5	6				FA/FD	FA/FD	FA/FD
		550	314.807	301.653	299.329	102.82	96.3829	91.415	1: buffer only		buffer only	0.14849	0.12457	0.13125	0.77655	0.74351	0.80737		0	0.15877	0.15886	0.15886	0.15886	0.15886	0.15809	1: buffer only		No analyte	0.01472	0.02385	0.00261
		551.04	353.074	340.843	332.536	116.463	108.483	103.727	2: 5% serum only		5% serum	0.14191	0.13569	0.12624	0.82648	0.84849	0.87349		5	0.15936	0.15981	0.16959	0.17682	0.21314	0.30477	2: 5% serum only		let-7a	0.02591	0.02853	0.01688
		551.94	390.139	377.364	366.33	129.577	120.499	116.069	3: 10% serum		10% serum	0.14578	0.13252	0.13948	0.88361	0.94215	0.90655		10	0.16076	0.16214	0.1854	0.20109	0.24225	0.52268	3: 10% serum		Three-SM	0.08434	0.11274	0.15026
		552.98	425.55	410.68	401.358	141.643	132.584	128.95	4: 25 nMmiR-21 in buffer										15	0.1614	0.16569	0.19416	0.23111	0.27879	0.64235	4: 25 nMmiR-21 in buffer		Two-SM	0.20774	0.23136	0.21385
		554.02	461.769	444.096	435.827	156.387	145.312	140.714	5: 25 nM miR-21 in 5% serum										20	0.16218	0.16996	0.21103	0.25591	0.30812	0.68117	5: 25 nM miR-21 in 5% serum		One-SM	0.29454	0.24273	0.33614
		555.07	496.302	475.952	465.529	168.192	156.426	150.246	6: 25 nM miR-21 in10% serum										25	0.16587	0.17409	0.21374	0.27659	0.32784	0.7361	6: 25 nM miR-21 in10% serum		miR-21	0.67416	0.75461	0.64994
		555.97	527.153	504.88	493.498	180.351	167.838	159.998											30	0.16827	0.17388	0.21759	0.29773	0.35091	0.76296
		557.01	552.82	530.503	520.242	190.736	177.397	170.251											35	0.16987	0.17753	0.22229	0.31274	0.38935	0.77808
		558.05	575.599	555.307	545.85	202.65	188.388	180.918											40	0.17	0.18035	0.22776	0.32628	0.4097	0.78753
		558.95	595.781	575.192	566.618	213.189	197.286	189.274											45	0.17093	0.1846	0.23215	0.33522	0.42133	0.7933
		560	612.34	591.318	581.644	220.616	203.893	194.671											50	0.17053	0.18295	0.23781	0.35083	0.43339	0.80163
		561.02	623.66	604.034	594.437	226.576	207.731	200.823											55	0.17163	0.18471	0.24197	0.3628	0.4443	0.81867
		562.05	630.353	613.935	601.825	230.708	212.087	206.451											60	0.17349	0.18468	0.24311	0.36651	0.45331	0.83293
		562.94	634.407	619.105	606.905	235.308	216.609	210.788
		563.97	635.184	620.649	605.969	236.922	218.967	211.154
		565	632.79	617.452	602.101	237.006	218.256	211.708
		566.02	626.357	607.751	593.098	234.523	217.154	209.877
		567.05	615.95	596.515	584.424	231.308	215.64	207.626
		567.94	602.786	585.595	574.884	228.042	213.244	206.368
		568.97	586.63	572.905	562.101	224.606	210.299	202.792
		570	569.109	555.909	544.463	219.134	206.573	196.664
		571.02	549.429	534.623	524.021	211.13	198.33	188.744
		572.05	533.746	517.502	504.749	203.41	190.592	183.252
		572.94	515.741	498.681	486.089	196.786	185.061	176.859
		573.97	498.592	477.593	466.761	190.359	180.221	171.424
		575	477.263	455.708	447.546	182.693	171.092	165.299
		576.02	456.388	439.594	428.714	173.603	163.308	158.346
		577.05	435.591	421.714	412.263	165.562	156.935	151.259
		577.94	418.014	401.978	393.958	159.259	152.019	144.902
		578.97	400.664	382.453	375.22	153.596	144.9	138.578
		580	383.035	366.823	357.893	146.147	137.916	132.574
		581.02	365.683	351.882	344.535	139.258	131.82	126.395
		582.05	350.816	340.628	333.098	134.118	126.816	121.081
		582.94	338.367	327.644	319.154	129.927	122.061	115.547
		583.97	325.415	314.587	306.466	124.925	117.911	111.457
		585	313.214	300.003	293.498	118.515	114.169	107.939
		586.02	302.182	291.952	285.858	112.833	110.017	104.327
		587.05	294.651	285.824	278.34	110.22	106.542	100.808
		587.94	286.379	277.39	271.113	108.716	101.808	97.9265
		588.97	278.701	267.763	263.214	105.718	97.7804	95.9043
		590	271.146	262.495	256.871	102.159	95.0257	92.2482
		591.02	266.529	257.346	251.058	99.5441	93.8085	89.3932
		592.05	262.67	251.9	245.274	97.3247	91.5178	88.0012
		592.94	257.262	246.53	242.243	95.3271	90.2147	87.572
		593.97	253.271	243.824	238.917	94.216	88.8185	85.1939
		595	251.847	242.058	235.756	93.1745	87.2746	83.8923
		596.02	252.072	240.48	232.988	92.1094	86.5029	82.7518
		597.05	248.702	237.802	233.288	91.1307	85.2214	82.3118
		597.94	244.46	236	232.903	90.4488	83.607	81.5658
		598.97	241.945	236.636	230.999	90.5261	83.0432	81.4946
		600	242.295	235.362	226.69	90.4068	83.1094	81.4224
		601.02	240.601	233.446	225.896	89.1556	82.73	80.047
		602.05	239.842	231.045	226.138	87.5868	82.917	79.5818
		602.94	237.706	229.242	226.242	87.1076	82.9332	78.5742
		603.97	236.554	227.079	222.951	86.9857	81.5312	79.4218
		605	235.195	224.528	219.553	85.5241	80.7049	78.5451
		606.02	232.539	222.156	218.725	85.1567	80.9445	78.4643
		607.05	227.663	219.719	217.346	85.5784	79.7995	77.5312
		607.94	224.566	216.704	214.457	85.4863	78.2131	77.4801
		608.97	223.179	213.348	208.25	84.1785	77.7569	75.8179
		610	218.43	209.193	205.683	82.5717	77.269	74.1775
		611.02	211.642	205.344	201.655	81.2853	75.0812	71.877
		612.05	207.213	201.087	197.094	79.053	73.361	71.2553
		612.94	204.155	196.841	190.933	77.4789	72.2375	70.1181
		613.97	199.636	190.867	185.421	75.2374	71.2223	69.4112
		615	193.066	185.499	180.03	73.4644	69.7246	66.9059
		616.02	186.94	179.817	174.99	72.6794	68.3654	64.4721
		617.05	181.26	174.908	171.095	71.2709	66.27	62.236
		617.94	174.891	169.434	164.699	68.0629	64.0725	61.7115
		618.97	169.185	165.323	158.932	65.0116	62.0184	59.8232
		620	163.796	159.715	153.212	63.2983	60.3905	57.2878
		621.01	158.132	153.437	149.229	61.77	58.0974	55.633
		622.02	150.52	146.936	143.612	59.9139	56.0537	53.9755
		623.04	144.318	140.511	138.476	58.0676	54.0384	52.411
		624.05	138.883	133.829	132.995	56.0967	52.9328	50.5069
		625.07	134.427	127.882	127.087	53.518	51.4004	48.8807
		625.94	128.232	123.537	122	52.4615	50.0425	46.9912
		626.95	122.148	119.25	117.739	51.141	48.1464	46.9335
		627.97	116.385	114.525	112.541	49.8001	46.0756	46.421
		628.98	113.103	110.238	106.296	48.0026	44.8666	44.6165
		630	109.303	105.506	101.927	47.3169	44.4585	42.7635
		631.01	104.891	100.559	99.067	46.1522	44.3207	42.0958
		632.02	99.8362	96.18	95.8876	45.0264	43.2573	42.1772
		633.04	95.8121	93.4858	92.0262	44.6958	43.1742	42.0491
		634.05	92.4636	90.8977	88.816	44.4245	43.4706	41.7479
		635.07	90.2145	87.8995	86.0004	44.6629	43.7752	41.833
		635.94	87.8888	85.4779	83.4095	45.4701	43.9268	42.0218
		636.95	85.0074	82.6895	81.4937	46.6547	45.5288	43.0917
		637.97	82.3083	80.7885	80.526	47.7649	46.4432	44.4929
		638.98	81.1169	79.1388	78.0415	49.5173	47.5279	46.9
		640	79.344	77.8614	75.9513	51.2533	49.0805	48.6448
		641.01	78.137	76.7085	75.1229	54.0442	51.8354	51.7805
		642.02	77.3374	76.6821	75.8162	56.7824	54.3234	54.7942
		643.04	77.2082	75.8202	75.1458	59.4205	57.0693	58.3467
		644.05	76.1533	75.3373	74.1337	62.4798	60.8439	61.2395
		645.07	75.7558	75.5087	73.7899	66.2478	64.8764	65.3849
		645.94	76.159	76.2022	74.7357	70.9175	69.8895	69.3543
		646.95	76.3747	76.051	75.9822	75.4562	75.1677	74.1243
		647.97	76.627	76.6089	76.4457	80.606	81.0188	79.7841
		648.98	77.0431	77.2068	76.4908	85.6188	86.1	86.4481
		650	77.0079	77.7486	77.7288	92.6325	91.6771	92.3274
		651.01	77.8958	79.3048	78.9253	98.7319	97.2573	98.8524
		652.02	78.4586	80.8798	80.1865	104.692	103.405	105.043
		653.04	79.4014	80.9363	80.6572	111.985	110.753	112.568
		654.05	79.9419	81.4322	81.8	120.449	119.405	119.231
		655.07	80.9725	83.411	83.2907	127.756	126.723	128.077
		655.94	81.228	84.5109	85.3211	133.122	133.269	134.121
		656.95	81.8114	84.4752	86.3777	138.96	140.262	140.482
		657.97	83.5524	84.9903	87.0284	145.386	146.844	145.683
		658.98	83.546	85.9398	87.5375	151.265	153.087	152.757
		660	83.5616	86.6715	88.5935	157.55	158.704	159.38
		661	83.2905	87.7444	88.3493	163.634	164.656	166.922
		662	84.0148	87.1504	88.4917	168.54	170.204	173.23
		663	83.1796	85.9316	87.9581	173.272	176.412	177.299
		664	82.1634	85.2755	87.9053	177.505	179.937	179.725
		665	81.5558	85.2933	86.4895	180.194	182.221	182.453
		666	82.0446	84.4094	85.2156	181.475	182.943	186.423
		667	80.2603	83.054	84.1974	184.176	185.051	189.16
		668	77.9291	81.886	84.0524	185.213	187.123	189.931
		669	76.3959	80.4187	82.5902	185.002	188.08	189.362
		670	75.5864	79.3423	79.9042	183.733	187.595	188.872
		671	73.8929	78.1308	77.9338	183.421	187.478	188.543
		672	71.981	75.9992	77.1415	183.157	187.189	187.554
		673	70.6012	73.1619	75.5951	181.686	182.428	184.591
		674	67.8945	70.454	72.7766	179.173	177.924	181.043
		675	65.8944	68.6647	70.5427	175.028	175.062	177.584
		676	63.3276	66.0697	67.9691	170.293	172.022	174.311
		677	61.218	63.7441	65.2303	165.126	166.294	169.804
		678	58.0416	60.6271	62.0227	159.813	160.987	164.305
		679	55.5084	58.3835	59.7648	154	155.911	158.471
		680	53.0954	55.4844	57.4046	148.588	149.994	152.953
		681.01	50.868	53.1706	54.7735	142.793	144.079	146.635
		682.02	48.6747	50.8581	52.17	135.981	139.581	140.492
		683.04	46.9119	48.6613	49.6621	131.53	135.23	135.445
		684.05	44.3816	46.8381	47.9279	127.911	129.968	130.108
		685.07	41.8558	44.8541	46.2451	122.104	123.441	124.079
		685.94	40.1599	42.9569	44.5829	115.786	117.29	119.731
		686.95	38.9373	40.4673	42.928	110.588	113.494	115.66
		687.97	36.9687	38.7371	41.0579	106.567	109.87	110.43
		688.98	35.1813	37.5161	39.2801	103.203	105.566	105.277
		690	33.7649	36.1679	36.8507	98.887	99.8353	100.134
		690.98	32.6738	34.5625	34.8419	93.6313	95.5238	95.0981
		691.97	31.1139	33.0575	33.4196	88.5876	91.8013	90.9992
		692.95	29.9863	31.7299	32.5591	85.9487	88.3732	87.4648
		693.94	28.6917	30.4413	31.1673	82.2149	83.425	83.7579
		695.07	27.7849	28.9291	29.5123	78.5775	79.0694	80.4959
		696.05	26.619	27.4848	28.4579	73.9903	76.2717	77.2325
		697.04	25.4619	26.3884	27.8692	71.5442	73.5258	73.9069
		698.02	24.3582	25.8723	26.818	69.4429	70.2537	70.155
		699.01	23.2952	25.2996	25.4145	66.8375	67.1512	67.1589
		700	22.2769	24.8342	23.6705	64.1011	64.1142	64.6734

## Sheet: Supplementary Figure 10
		Supplementary Figure 10a							Supplementary Figure 10c
		Size (nm)	intensity(%)
		0.4	0
		0.463	0
		0.536	0
		0.621	0
		0.719	0
		0.833	0
		0.965	0
		1.12	0
		1.29	0
		1.5	0
		1.74	0
		2.01	0
		2.33	0
		2.7	0
		3.12	0
		3.62	0
		4.19	0
		4.85	0
		5.61	0
		6.5	0
		7.53	0
		8.72	0
		10.1	0
		11.7	0
		13.5	0
		15.7	0
		18.2	0
		21	0
		24.4	0
		28.2	0
		32.7	0
		37.8	0
		43.8	0
		50.7	0.00737
		58.8	0.285
		68.1	0.831
		78.8	4.79
		91.3	18.8
		106	25.6
		122	21.4
		142	13.8
		164	7.67
		190	3.95
		220	1.92
		255	0
		295	0
		342	0
		396	0
		459	0
		531	0
		615	0
		712	0
		825	0
		955	0
		1110	0
		1280	0
		1480	0
		1720	0
		1990	0
		2300	0
		2670	0
		3090	0
		3580	0
		4150	0
		4800	0
		5560	0
		6440	0
		7460	0
		8630	0

## Sheet: Supplementary Figure 11
		one freeze-thaw cycle				two freeze-thaw cycle				three freeze-thaw cycle
	Supplementary Figure 11a	Size (d.nm)	Intensity (%)		Supplementary Figure 11b	Size (d.nm)	Intensity (%)		Supplementary Figure 11c	Size (d.nm)	Intensity (%)
		0.4	0			0.4	0			0.4	0
		0.463	0			0.463	0			0.463	0
		0.536	0			0.536	0			0.536	0
		0.621	0			0.621	0			0.621	0
		0.719	0			0.719	0			0.719	0
		0.833	0			0.833	0			0.833	0
		0.965	0			0.965	0			0.965	0
		1.12	0			1.12	0			1.12	0
		1.29	0			1.29	0			1.29	0
		1.5	0			1.5	0			1.5	0
		1.74	0			1.74	0			1.74	0
		2.01	0			2.01	0			2.01	0
		2.33	0			2.33	0			2.33	0
		2.7	0			2.7	0			2.7	0
		3.12	0			3.12	0			3.12	0
		3.62	0			3.62	0			3.62	0
		4.19	0			4.19	0			4.19	0
		4.85	0			4.85	0			4.85	0
		5.61	0			5.61	0			5.61	0
		6.5	0			6.5	0			6.5	0
		7.53	0			7.53	0			7.53	0
		8.72	0			8.72	0			8.72	0
		10.1	0			10.1	0			10.1	0
		11.7	0			11.7	0			11.7	0
		13.5	0			13.5	0			13.5	0
		15.7	0			15.7	0			15.7	0
		18.2	0			18.2	0			18.2	0
		21	0			21	0			21	0
		24.4	0			24.4	0			24.4	0
		28.2	0			28.2	0			28.2	0
		32.7	0			32.7	0			32.7	0
		37.8	0			37.8	0			37.8	0
		43.8	0			43.8	0			43.8	0
		50.7	0			50.7	0			50.7	0
		58.8	0.0126			58.8	0			58.8	0
		68.1	0.156			68.1	0			68.1	0
		78.8	0.746			78.8	0			78.8	0.00796
		91.3	2.21			91.3	2.84			91.3	0.143
		106	11.5			106	11.8			106	4.57
		122	23.3			122	21.1			122	16
		142	25.5			142	22.6			142	24.2
		164	18.5			164	17.5			164	22.4
		190	10.6			190	11.3			190	15.6
		220	5.2			220	6.6			220	9.26
		255	2.22			255	3.61			255	4.91
		295	0			295	1.75			295	2.21
		342	0			342	0.675			342	0.732
		396	0			396	0.182			396	0
		459	0			459	0.0247			459	0
		531	0			531	0			531	0
		615	0			615	0			615	0
		712	0			712	0			712	0
		825	0			825	0			825	0
		955	0			955	0			955	0
		1110	0			1110	0			1110	0
		1280	0			1280	0			1280	0
		1480	0			1480	0			1480	0
		1720	0			1720	0			1720	0
		1990	0			1990	0			1990	0
		2300	0			2300	0			2300	0
		2670	0			2670	0			2670	0
		3090	0			3090	0			3090	0
		3580	0			3580	0			3580	0
		4150	0			4150	0			4150	0
		4800	0			4800	0			4800	0
		5560	0			5560	0			5560	0
		6440	0			6440	0			6440	0
		7460	0			7460	0			7460	0
		8630	0			8630	0			8630	0

## Sheet: Supplementary Figure 12
		Size distribution of RNAi prodrug-packaged EVs
	Supplementary Figure 12a
			Size (nm)	Intensity(%)
			0.4	0
			0.463	0
			0.536	0
			0.621	0
			0.719	0
			0.833	0
			0.965	0
			1.12	0
			1.29	0
			1.5	0
			1.74	0
			2.01	0
			2.33	0
			2.7	0
			3.12	0
			3.62	0
			4.19	0
			4.85	0
			5.61	0
			6.5	0
			7.53	0
			8.72	0
			10.1	0
			11.7	0
			13.5	0
			15.7	0
			18.2	0
			21	0
			24.4	0
			28.2	0
			32.7	0
			37.8	0
			43.8	0
			50.7	0
			58.8	0
			68.1	3.85
			78.8	13.7
			91.3	21.4
			106	21.1
			122	16
			142	10.4
			164	6.14
			190	3.44
			220	1.9
			255	1.06
			295	0.563
			342	0.265
			396	0.103
			459	0.0293
			531	0.00447
			615	0
			712	0
			825	0
			955	0
			1110	0
			1280	0
			1480	0
			1720	0
			1990	0
			2300	0
			2670	0
			3090	0
			3580	0
			4150	0
			4800	0
			5560	0
			6440	0
			7460	0
			8630	0

[truncated: 17 more sheets: Supplementary Figure 13, Supplementary Figure 15, Supplementary Figure 16, Supplementary Figure 17, Supplementary Figure 18, Supplementary Figure 19, Supplementary Figure 20, Supplementary Figure 21, Supplementary Figure 24, Supplementary Figure 28, Supplementary Figure 29, Supplementary Figure 30, Supplementary Figure 31, Supplementary Figure 32, Supplementary Figure 33, Supplymentary Figure 34, Supplymentary Figure 35]
